# Supplementary material for: Predictive value of circulating lymphocyte subsets and inflammatory indexes for neoadjuvant chemoradiotherapy response in rectal mucinous adenocarcinoma patients: A machine learning approach
Source: Cancer Med. 2024 Jul 24;13(14):e7416. doi: 10.1002/cam4.7416 (PMC11267980; doi:10.1002/cam4.7416)
Supplement: Supplementary file 3 — File S1. [file CAM4-13-e7416-s002.txt]

library(xgboost)
library(pROC)
library(SHAPforxgboost )
library(reshape2)
library(ggplot2)
library(ggpubr)
data=read.xlsx("MAC.xlsx")
data=data[,-1]
balanced_data <-data
set.seed(123) 
trainIndex <- createDataPartition(balanced_data$Response, p = .7, 
                                  list = FALSE, 
                                  times = 1)
trainData <- balanced_data[trainIndex,]
testData  <- balanced_data[-trainIndex,]
xgb.train <- xgboost(data = data.matrix(trainData[,-ncol(trainData)]), 
                     label = ifelse(trainData$Response=="1",1,0), 
                     nrounds = 100, objective = "binary:logistic")
xgb.grid <- expand.grid(nrounds = 100,
                        max_depth = c(3, 6, 9),
                        eta = c(0.01, 0.1, 0.3),
                        gamma = c(0, 1, 5),
                        colsample_bytree=1,
                        min_child_weight=c(1,3,5),
                        subsample=1)
ctrl <- trainControl(method = "cv", number = 5)
xgb <- train(Response~., data = trainData, 
                   method = "xgbTree", 
                   trControl = ctrl, 
                   tuneGrid = xgb.grid)
print(xgb$bestTune)
xgb.train<- xgboost(params = c(xgb$bestTune),data = data.matrix(trainData[,-ncol(trainData)]), 
                          label = ifelse(trainData$Response=="1",1,0), 
                          nrounds = 100, objective = "binary:logistic" 
)

ctrl <- trainControl(method = "cv", number = 5, classProbs = TRUE, 
                     summaryFunction = twoClassSummary, returnResamp="all")

roc_list <- list()
auc_list <- list()
 train_fold <- trainData[-cv_folds[[i]], ]
 test_fold <- trainData[cv_folds[[i]], ]

  xgb.train.fold <- xgboost(params = c(xgb$bestTune),data = data.matrix(train_fold[,-ncol(trainData)]), 
                            label = ifelse(train_fold$Response=="1",1,0), 
                            nrounds = 100, objective = "binary:logistic" 
                          )
  
  roc_obj <- roc(test_fold$Response, 
                 predict(xgb.train.fold, newdata = data.matrix(test_fold[,-ncol(trainData)])))

  roc_list[[i]] <- roc_obj
  auc_list[[i]] <- auc(roc_obj)
}
mean_auc <- mean(unlist(auc_list))
col<-c("#1c61b6aa", rgb(runif(4), runif(4), runif(4), alpha=0.5))
pdf("1.pdf", width = 10)

plot(roc_list[[1]], 
     main="ROC curve for assessing clinical performance of the ML model",col=col[1])
for(i in 2:5){
  plot(roc_list[[i]], add=TRUE,col=col[i+1])
}
legend("bottomright", legend=c(paste("ROC fold 1: area=", round(auc_list[[1]], 4)),
                               paste("ROC fold 2: area=", round(auc_list[[2]], 4)),
                               paste("ROC fold 3: area=", round(auc_list[[3]], 4)),
                               paste("ROC fold 4: area=", round(auc_list[[4]], 4)),
                               paste("ROC fold 5: area=", round(auc_list[[5]], 4)),
                               paste("Mean ROC: area=", round(mean_auc, 4))),
       col=col, lwd=2)
dev.off()
shap_values_train <- shap.values(xgb_model =xgb.train, X_train = data.matrix(trainData[,-ncol(trainData)]))
shap_values_train_df <- as.data.frame(shap_values_train$shap_score)
plots <- list()
for(feature in colnames(trainData)[-ncol(trainData)]){
  scatter_plot <- ggplot(trainData, aes_string(x = feature, y = paste0("shap_values_train_df$", feature))) +
    geom_point(color="blue",alpha=0.5) +
    geom_smooth(method = "loess", color = "red") +
    theme_minimal() +
    labs(x = feature, y = "SHAP")+
    theme(panel.border = element_rect(colour = "black", fill=NA, size=1))
  plots[[feature]] <- scatter_plot
}
combined_plot <- ggarrange(plotlist = plots)
pdf("3.pdf", width = 20)
print(combined_plot)
dev.off()
pdf("4.pdf", width = 10)
xgb.ggplot.shap.summary(data=data.matrix(trainData[,-ncol(trainData)]),
                        model=xgb.train,top_n = 31)
dev.off()
shap_values_test <- shap.values(xgb.train, X_train = data.matrix(testData[,-ncol(trainData)]))
shap_values_test_df <- as.data.frame(shap_values_test$shap_score)
plots1 <- list()
for(feature in colnames(testData)[-ncol(trainData)]){
  scatter_plot <- ggplot(testData, aes_string(x = feature, y = paste0("shap_values_test_df$", feature))) +
    geom_point(color="blue",alpha=0.5) +
    geom_smooth(method = "loess", color = "red") +
    theme_minimal() +
    labs(x = feature, y = "SHAP")+
    theme(panel.border = element_rect(colour = "black", fill=NA, size=1))
  
  plots1[[feature]] <- scatter_plot
}
combined_plot1 <- ggarrange(plotlist = plots1)
pdf("5.pdf", width = 20)
print(combined_plot1)
dev.off()
pdf("6.pdf", width = 10)
xgb.ggplot.shap.summary(data=data.matrix(testData[,-ncol(trainData)]),
                        model=xgb.train,top_n = 31)
dev.off()
